# Supplementary material for: Resolving the immune landscape of human prostate at a single-cell level in health and cancer
Source: Cell Rep. 2021 Dec 21;37(12):110132. doi: 10.1016/j.celrep.2021.110132 (PMC8721283; doi:10.1016/j.celrep.2021.110132)
Supplement: Table S1. Patient and sample information, related to Figure 1 [file mmc2.xlsx]

## Sheet: Sheet1
		normal (N=10)	tumour (N=10)	Overall
Group
	normal	10 (100%)		10 (50.0%)
	tumour	0 (0%)		10 (50.0%)
MRI grading
	Mean (SD)		4.40 (0.843)	2.20 (2.33)
	Median [Min, Max]		5.00 [3.00, 5.00]	1.50 [0, 5.00]
Age (years)
	Mean (SD)			66.3 (7.29)
	Median [Min, Max]			68.5 [50.0, 74.0]
SerumPSA level (ng/mL)
	Mean (SD)			23.2 (44.6)
	Median [Min, Max]			8.00 [3.50, 149]
Highest GLEASON score
	0	9 (90.0%)	0 (0%)	9 (45.0%)
	3+3	0 (0%)	3 (30.0%)	3 (15.0%)
	3+4	0 (0%)	4 (40.0%)	4 (20.0%)
	4+3	0 (0%)	2 (20.0%)	2 (10.0%)
	5+4	0 (0%)	1 (10.0%)	1 (5.0%)
	BN+PIN	1 (10.0%)	0 (0%)	1 (5.0%)
Biopsy Location DETAIL
	LEFT anterior lateral	1 (10.0%)	2 (20.0%)	3 (15.0%)
	LEFT anterior medial	0 (0%)	2 (20.0%)	2 (10.0%)
	LEFT middle lateral	1 (10.0%)	0 (0%)	1 (5.0%)
	LEFT posteral lateral	1 (10.0%)	0 (0%)	1 (5.0%)
	LEFT posterior lateral	0 (0%)	1 (10.0%)	1 (5.0%)
	LEFT posterior medial	1 (10.0%)	0 (0%)	1 (5.0%)
	RIGHT anterior lateral	1 (10.0%)	0 (0%)	1 (5.0%)
	RIGHT anterior medial	0 (0%)	3 (30.0%)	3 (15.0%)
	RIGHT middle lateral	2 (20.0%)	0 (0%)	2 (10.0%)
	RIGHT middle medial (apex)	2 (20.0%)	0 (0%)	2 (10.0%)
	RIGHT posterior lateral	0 (0%)	1 (10.0%)	1 (5.0%)
	Missing	1 (10.0%)	1 (10.0%)	2 (10.0%)
Biopsy Location BRIEF
	LEFT LATERAL	3 (30.0%)	3 (30.0%)	6 (30.0%)
	MEDIAL	3 (30.0%)	5 (50.0%)	8 (40.0%)
	RIGHT LATERAL	3 (30.0%)	1 (10.0%)	4 (20.0%)
	Missing	1 (10.0%)	1 (10.0%)	2 (10.0%)
Past Medical History
	Ank spond, HTN, SPK Transplant			1 (10.0%)
	DMII, HTN			1 (10.0%)
	glaucoma, retinal detachment			1 (10.0%)
	HTN, IHD, CKD			1 (10.0%)
	nil			6 (60.0%)
Abbreviations: BN - Benign Neoplasia; PIN - Prostatic Intraepithelial Neoplasia; HTN - Hypertension; DMII - Type II Diabetes Mellitus; SPK - Simultaneous pancreas and kidney transplant; CKD - Chronic kidney disease; IHD - Ischaemic heart disease; Ank Spond - Ankylosing spondylitis
