# Supplementary material for: Resolving the immune landscape of human prostate at a single-cell level in health and cancer
Source: Cell Rep. 2021 Dec 21;37(12):110132. doi: 10.1016/j.celrep.2021.110132 (PMC8721283; doi:10.1016/j.celrep.2021.110132)
Supplement: Table S2. TCGA survival analysis information, related to Figure 6 [file mmc3.xlsx]

## Sheet: Sheet1
new tumor event dx	NO		YES		Unknown/Not available
	377		74		36
	NO	YES	NO	YES	NO	YES	Unknown/Not available
Radiation tx only	0	0	0	12	0	0	0
Pharmaceutical tx only	0	0	0	16	0	0	0
Radiation and pharmaceutical tx	0	0	0	9	0	0	0
Radiation tx, unknown/not available pharmaceutical tx	1	0	0	0	0	0	1
Neither radiation nor pharmaceutical tx	5	0	0	23	0	0	0
tx unknown/not available	0	0	0	0	371	14	35
New tumor event type	Evidence of Biochemical Recurrence		distant metastasis		locoregional recurence		new primary tumor		Not available
	56		5		6		5		2
MAC-MT group	Low	High	Low	High	Low	High	Low	High	Low	High
	29	14	4	1	3	1	2	0	0	2
